# Supplementary material for: A validation of the PAWPER XL-MAC tape for total body weight estimation in preschool children from low- and middle-income countries
Source: PLoS One. 2019 Jan 7;14(1):e0210332. doi: 10.1371/journal.pone.0210332 (PMC6322773; doi:10.1371/journal.pone.0210332)
Supplement: S1 File — This Microsoft Excel file contains the formula that can generate a weight estimate using recumbent length and mid-arm circumference measurements based on the PAWPER XL-MAC method. (XLSX) [file pone.0210332.s001.xlsx]

## Sheet: PTXL-MAC calcs
HEIGHT (cm)	MAC (cm)		PTXL-MAC WEIGHT (kg)
175	34		80
Enter height and MAC in cm
Weight is in kg
